# Supplementary material for: EGFR R521K Polymorphism Is Not a Major Determinant of Clinical Cetuximab Resistance in Head and Neck Cancer
Source: Cancers (Basel). 2022 May 13;14(10):2407. doi: 10.3390/cancers14102407 (PMC9140151; doi:10.3390/cancers14102407)
Supplement: Supplementary file 1 [file cancers-14-02407-s001.zip]

Archive with 1 entries (1 files):
- cancers-1675164-supplementary.pdf
